# Supplementary material for: Hyperthermia suppresses the biological characteristics and migration of chicken primordial germ cells
Source: Front Genome Ed. 2025 Jan 8;6:1512108. doi: 10.3389/fgeed.2024.1512108 (PMC11751037; doi:10.3389/fgeed.2024.1512108)
Supplement: Supplementary file 1 [file Table1.xlsx]

## Sheet: Sheet1
Supplementary Table 1. RT-PCR primers used in this study
Gene	Sequence (5’→3’)	Product size (bp)
HSP70	F: GCGCCAGGCCACCAAAGATG	135
	R: GCCCCCTCCCAAGTCAAAGATG
HSP90	F: AAGGCAAGACCCTGGTTTCT	168
	R: CCAAGCGATTGGACACAACA
DAZL	F: TCACTGACAGGACTGGTGTTTC	127
	R: ATTGCTGGTCCCAGTTTCAG
CVH	F: CAGACCGCATGCTTGATATG	135
	R: CAGCCAGCCTCTGAACTTCT
TERT	F: CAAGGCTCCGGTTCATTCCT	201
	R: TCCCGAATACTGAAGAGCCA
SOX2	F: GTGAACCAGAGGATGGACAGTTACG	185
	R: TGCGAGCTGGTCATGGAGTTG
POUV	F: GTTGTCCGGGTCTGGTTCT	189
	R: GTGGAAAGGTGGCATGTAGAC
NANOG	F: GGTTTCAGAACCAACGGATG	121
	R: GTGGGGGGTCATATCCAGGTA
SSEA-1	F: GCTGTCTATCGCCGCTACTT	138
	R: TGCCAAGTTGTGGATGCTCT
GAPDH	F: GAGGGTAGTGAAGGCTGCTG	113
	R: CATCAAAGGTGGAGGAATGG
